# Supplementary material for: High Prevalence of Antibiotic Resistance in Traditionally Fermented Foods as a Critical Risk Factor for Host Gut Antibiotic Resistome
Source: Microorganisms. 2024 Jul 15;12(7):1433. doi: 10.3390/microorganisms12071433 (PMC11279133; doi:10.3390/microorganisms12071433)
Supplement: Supplementary file 1 [file microorganisms-12-01433-s001.zip]

Archive with 1 entries (1 files):
- microorganisms-3080559-supplementary.pdf
